# Supplementary material for: Phosphorelays Provide Tunable Signal Processing Capabilities for the Cell
Source: PLoS Comput Biol. 2013 Nov 7;9(11):e1003322. doi: 10.1371/journal.pcbi.1003322 (PMC3820541; doi:10.1371/journal.pcbi.1003322)
Supplement: Text S3 — The results of the signal-response relationship classification for the 18 responsive topologies using different classification and sampling schemes (equal or different total protein concentrations at different layers), or assuming mono- or bi-functional HK. (XLS) [file pcbi.1003322.s007.xls]

## Sheet: Classification 1 - Table 1
The method of classification for deciding hyperbolic vs. sigmoidal dose-response curves is based
on the analytical derivation of the 2nd derivative of this curve at zero.
See Methods and Supplementary Material S2 for details.
			MONOFUNCTIONAL HISTIDINE KINASE				BIFUNCTIONAL HISTIDINE KINASE
Topology ID	REVERSE	HYDROLYSIS	EQUAL PROTEIN LEVEL		UNEQUAL PROTEIN LEVEL		EQUAL PROTEIN LEVEL		UNEQUAL PROTEIN LEVEL
			% Hyperbolic	% Sigmoidal	% Hyperbolic	% Sigmoidal	% Hyperbolic	% Sigmoidal	% Hyperbolic	% Sigmoidal
TOPOLOGY 1	1 0 0	0 1	100	0	100	0	100	0	100	0
TOPOLOGY 2	0 1 0	0 1	100	0	100	0	98.3	1.7	98.7	1.3
TOPOLOGY 3	0 0 1	0 1	100	0	100	0	100	0	100	0
TOPOLOGY 4	1 0 1	0 1	100	0	100	0	100	0	100	0
TOPOLOGY 5	1 1 0	0 1	100	0	100	0	98.7	1.3	98.7	1.3
TOPOLOGY 6	0 1 1	0 1	100	0	100	0	50.5	47.4	47.8	52.2
TOPOLOGY 7	0 0 0	0 1	100	0	100	0	100	0	100	0
TOPOLOGY 8	1 1 1	0 1	100	0	100	0	52.7	45.1	51.9	48.1
TOPOLOGY 9	1 0 0	1 0	N.R.	N.R.	N.R.	N.R.	N.R.	N.R.	N.R.	N.R.
TOPOLOGY 10	0 1 0	1 0	N.R.	N.R.	N.R.	N.R.	N.R.	N.R.	N.R.	N.R.
TOPOLOGY 11	0 0 1	1 0	N.R.	N.R.	N.R.	N.R.	N.R.	N.R.	N.R.	N.R.
TOPOLOGY 12	1 0 1	1 0	N.R.	N.R.	N.R.	N.R.	N.R.	N.R.	N.R.	N.R.
TOPOLOGY 13	1 1 0	1 0	N.R.	N.R.	N.R.	N.R.	N.R.	N.R.	N.R.	N.R.
TOPOLOGY 14	0 1 1	1 0	49.4667	50.5333	48.2667	51.7333	48.3	50.2	43.5	55
TOPOLOGY_15	0 0 0	1 0	N.R.	N.R.	N.R.	N.R.	N.R.	N.R.	N.R.	N.R.
TOPOLOGY 16	1 1 1	1 0	84.5333	15.4667	85.2667	14.7333	52.8	45.8	43.9	51.6
TOPOLOGY 17	1 0 0	0 0	N.R.	N.R.	N.R.	N.R.	N.R.	N.R.	N.R.	N.R.
TOPOLOGY 18	0 1 0	0 0	N.R.	N.R.	N.R.	N.R.	N.R.	N.R.	N.R.	N.R.
TOPOLOGY 19	0 0 1	0 0	N.R.	N.R.	N.R.	N.R.	N.R.	N.R.	N.R.	N.R.
TOPOLOGY 20	1 0 1	0 0	N.R.	N.R.	N.R.	N.R.	N.R.	N.R.	N.R.	N.R.
TOPOLOGY 21	1 1 0	0 0	N.R.	N.R.	N.R.	N.R.	N.R.	N.R.	N.R.	N.R.
TOPOLOGY 22	0 1 1	0 0	N.R.	N.R.	N.R.	N.R.	43.4	34.2	38.8	34.2
TOPOLOGY 23	0 0 0	0 0	N.R.	N.R.	N.R.	N.R.	N.R.	N.R.	N.R.	N.R.
TOPOLOGY 24	1 1 1	0 0	N.R.	N.R.	N.R.	N.R.	40.8	31.5	46.6	26.2
TOPOLOGY 25	1 0 0	1 1	100	0	100	0	100	0	100	0
TOPOLOGY 26	0 1 0	1 1	98.4667	1.53333	97.8667	2.13333	99.6	0.4	98.7	1.3
TOPOLOGY 27	0 0 1	1 1	100	0	100	0	99.8	0	100	0
TOPOLOGY 28	1 0 1	1 1	100	0	100	0	99.9	0	100	0
TOPOLOGY 29	1 1 0	1 1	99.6667	0.333333	99.8667	0.133333	99.5	0.5	98.9	1.1
TOPOLOGY 30	0 1 1	1 1	55.4667	44.5333	57.4	42.6	52.7	46.4	52.6	47.4
TOPOLOGY 31	0 0 0	1 1	100	0	100	0	100	0	100	0
TOPOLOGY 32	1 1 1	1 1	89.5333	10.4667	90.0667	9.93333	62.1	37.8	55.8	44.2
						* N.R. = Non Responsive topologies
							In these topologies, the remainder of the parameter sets were classified as linear

## Sheet: Classification 2 - Table 1
The method of classification for deciding hyperbolic vs. sigmoidal dose-response curves is based on the slope of the second derivative of this curve along the length of the curve.
See Methods and Supplementary Material S2 for details.
			MONOFUNCTIONAL HISTIDINE KINASE				BIFUNCTIONAL HISTIDINE KINASE
Topology ID	REVERSE	HYDROLYSIS	EQUAL PROTEIN LEVEL		UNEQUAL PROTEIN LEVEL		EQUAL PROTEIN LEVEL		UNEQUAL PROTEIN LEVEL
			% Hyperbolic	% Sigmoidal	% Hyperbolic	% Sigmoidal	% Hyperbolic	% Sigmoidal	% Hyperbolic	% Sigmoidal
TOPOLOGY 1	1 0 0	0 1	100	0	100	0	100	0	100	0
TOPOLOGY 2	0 1 0	0 1	100	0	100	0	98.2	1.8	99.4	0.6
TOPOLOGY 3	0 0 1	0 1	100	0	100	0	99.9	0.1	99.9	0.1
TOPOLOGY 4	1 0 1	0 1	100	0	100	0	99.9	0.1	99.8	0.2
TOPOLOGY 5	1 1 0	0 1	100	0	100	0	98.7	1.3	98.8	1.2
TOPOLOGY 6	0 1 1	0 1	100	0	100	0	49.6	50.4	51.2	48.8
TOPOLOGY 7	0 0 0	0 1	100	0	100	0	100	0	99.9	0.1
TOPOLOGY 8	1 1 1	0 1	100	0	100	0	51.1	48.9	57.6	42.4
TOPOLOGY 9	1 0 0	1 0	N.R	N.R	N.R	N.R	N.R	N.R	N.R	N.R
TOPOLOGY 10	0 1 0	1 0	N.R	N.R	N.R	N.R	N.R	N.R	N.R	N.R
TOPOLOGY 11	0 0 1	1 0	N.R	N.R	N.R	N.R	N.R	N.R	N.R	N.R
TOPOLOGY 12	1 0 1	1 0	N.R	N.R	N.R	N.R	N.R	N.R	N.R	N.R
TOPOLOGY 13	1 1 0	1 0	N.R	N.R	N.R	N.R	N.R	N.R	N.R	N.R
TOPOLOGY 14	0 1 1	1 0	49.267	50.733	48.1333	51.8667	47.2	52.8	50.9	49.1
TOPOLOGY 15	0 0 0	1 0	N.R	N.R	N.R	N.R	N.R	N.R	N.R	N.R
TOPOLOGY 16	1 1 1	1 0	83.2	16.8	83.2667	16.7333	50.8	49.2	53.2	46.8
TOPOLOGY 17	1 1 1	0 0	N.R	N.R	N.R	N.R	N.R.	N.R.	N.R.	N.R.
TOPOLOGY 18	1 0 0	0 0	N.R	N.R	N.R	N.R	N.R.	N.R.	N.R.	N.R.
TOPOLOGY 19	0 1 0	0 0	N.R	N.R	N.R	N.R	N.R.	N.R.	N.R.	N.R.
TOPOLOGY 20	0 0 1	0 0	N.R	N.R	N.R	N.R	N.R.	N.R.	N.R.	N.R.
TOPOLOGY 21	1 0 1	0 0	N.R	N.R	N.R	N.R	N.R.	N.R.	N.R.	N.R.
TOPOLOGY 22	1 1 0	0 0	N.R	N.R	N.R	N.R	37.9	61.9	35.7	64.1
TOPOLOGY 23	0 1 1	0 0	N.R	N.R	N.R	N.R	N.R.	N.R.	N.R.	N.R.
TOPOLOGY 24	0 0 0	0 0	N.R	N.R	N.R	N.R	37.8	62.2	42.6	57.1
TOPOLOGY 25	1 0 0	1 1	100	0	100	0	100	0	99.8	0.2
TOPOLOGY 26	0 1 0	1 1	98.467	1.533	97.8667	2.13333	99.6	0.4	99	1
TOPOLOGY 27	0 0 1	1 1	100	0	100	0	99.9	0.1	99.5	0.5
TOPOLOGY 28	1 0 1	1 1	100	0	100	0	99.9	0.1	99.6	0.4
TOPOLOGY 29	1 1 0	1 1	99.667	0.333	99.8667	0.133333	99.5	0.5	99	1
TOPOLOGY 30	0 1 1	1 1	55.4	44.6	57.1333	42.8667	51.6	48.4	58.3	41.7
TOPOLOGY 31	0 0 0	1 1	100	0	100	0	100	0	100	0
TOPOLOGY 32	1 1 1	1 1	87.8	12.2	88.8	11.2	60.8	39.2	62	38
								* N.R. = Non Responsive topologies

## Sheet: Hill Function Data
The method of classification for deciding hyperbolic vs. sigmoidal dose-response curves is based
on the analytical derivation of the 2nd derivative of this curve at zero.
See Methods and Supplementary Material S2 for details.
			MONOFUNCTIONAL HISTIDINE KINASE						BIFUNCTIONAL HISTIDINE KINASE
Topology ID	REVERSE	HYDROLYSIS	EQUAL PROTEIN LEVEL			UNEQUAL PROTEIN LEVEL			EQUAL PROTEIN LEVEL			UNEQUAL PROTEIN LEVEL
			Average nH	maximum nH	minimum nH	Average nH	maximum nH	minimum nH	Average nH	maximum nH	minimum nH	Average nH	maximum nH	minimum nH
TOPOLOGY 1	1 0 0	0 1	1.89136	2.0086	0.721491	1.82938	2.00863	0.705119	1.88576	2.00848	0.906115	1.83	2.01	0.94
TOPOLOGY 2	0 1 0	0 1	1.93977	2.0099	1.0256	1.90344	2.00959	1.0253	1.42518	2.38334	0.927413	1.44	2.59	1.016
TOPOLOGY 3	0 0 1	0 1	1.95537	2.00958	1.02546	1.92346	2.00955	1.02548	1.29631	1.99749	0.782738	1.31	2	0.764
TOPOLOGY 4	1 0 1	0 1	1.76083	2.00827	0.668346	1.71121	2.0077	0.692486	1.28975	1.9924	0.756064	1.28	1.99	0.749
TOPOLOGY 5	1 1 0	0 1	1.71034	2.00783	0.700794	1.64157	2.0079	0.678523	1.39913	2.18881	0.880413	1.4	3.49	0.819
TOPOLOGY 6	0 1 1	0 1	1.8272	2.00822	1.10199	1.78304	2.00849	1.04241	1.96413	8.74961	0.946799	1.98	9.25	1.038
TOPOLOGY 7	0 0 0	0 1	1.95301	2.00929	1.02501	1.91716	2.00954	1.02492	1.89397	2.008	1.15171	1.86	2.01	1.022
TOPOLOGY 8	1 1 1	0 1	1.13078	2.0042	0.691409	1.11373	2.00073	0.681113	1.83759	7.3787	0.929675	1.82	8.73	0.707
TOPOLOGY 14	0 1 1	1 0	2.05969	7.48951	1.02499	2.10013	16.4908	1.03033	1.86203	8.64008	-0.129623	1.84	8.25	-0.134
TOPOLOGY 16	1 1 1	1 0	1.06118	3.33507	0.637257	1.04267	3.40109	0.608937	1.71087	8.60547	-0.1435	1.67	6.61	-0.141
TOPOLOGY 22	0 1 1	0 0	N.R.	N.R.	N.R.	N.R.	N.R.	N.R.	5.6644	246.787	1.00781	9.06	1718.72	1.002
TOPOLOGY 24	1 1 1	0 0	N.R.	N.R.	N.R.	N.R.	N.R.	N.R.	7.44707	1784.52	1.00435	5.82	578.11	1.007
TOPOLOGY 25	1 0 0	1 1	1.89666	2.00931	0.745117	1.83484	2.00893	0.700804	1.87734	2.00762	1.00232	1.83	2.01	0.909
TOPOLOGY 26	0 1 0	1 1	1.84439	2.23713	1.02683	1.80554	3.08154	1.02525	1.4139	2.19378	0.991179	1.41	2.62	1.015
TOPOLOGY 27	0 0 1	1 1	1.83459	2.00836	1.02587	1.80096	2.00856	0.974404	1.28102	1.97688	0.766519	1.3	1.99	0.721
TOPOLOGY 28	1 0 1	1 1	1.69165	2.00767	0.679943	1.66662	2.00733	0.611649	1.27021	1.98954	0.734813	1.28	1.99	0.756
TOPOLOGY 29	1 1 0	1 1	1.65666	2.00879	0.735796	1.59819	2.00732	0.739669	1.3867	1.9771	0.845372	1.39	2.21	0.909
TOPOLOGY 30	0 1 1	1 1	1.89318	4.09552	1.08816	1.87763	6.83972	1.03295	1.81265	7.94152	1.06421	1.74	6.92	1.039
TOPOLOGY 31	0 0 0	1 1	1.94758	2.00969	1.02576	1.91131	2.00974	1.02509	1.8979	2.00834	1.00685	1.85	2.01	1.053
TOPOLOGY 32	1 1 1	1 1	1.14632	3.12516	0.661782	1.12041	2.36366	0.691727	1.61888	4.31393	0.804734	1.6	5.04	0.825
