# Supplementary material for: Phosphorelays Provide Tunable Signal Processing Capabilities for the Cell
Source: PLoS Comput Biol. 2013 Nov 7;9(11):e1003322. doi: 10.1371/journal.pcbi.1003322 (PMC3820541; doi:10.1371/journal.pcbi.1003322)
Supplement: Text S4 — Mean of the ratio of forward to reverse rate constants based on samples resulting in hyperbolic and sigmoidal signal-response relationship in topologies 14, 16, 30 and 32. All results are based on different classification and sampling schemes (equal or different total protein concentrations at different layers), and assuming mono- or bi-functional HK are shown. (XLSX) [file pcbi.1003322.s008.xlsx]

## Sheet: ratios-classificationI
The method of classification used to arrive at these parameters is the sign change that differentiates sigmoidal vs hyperbolic response curves. In sigmoidal curves, the second derivative shows a positive to negative transition, whereas in a hyperbolic curve, the second derivative is constantly negative
	Mean Parameter Values for topology 14: Mono-functional HK												Mean Parameter Values for topology 14: Bi-functional HK
	EQUAL PROTEIN LEVEL						UNEQUAL PROTEIN LEVEL						EQUAL PROTEIN LEVEL						UNEQUAL PROTEIN LEVEL
	HYPERBOLIC REGIME (Mean)	HYPERBOLIC REGIME (Min)	HYPERBOLIC REGIME (Max)	SIGMOIDAL REGIME (Mean)	SIGMOIDAL REGIME (Min)	SIGMOIDAL REGIME (Max)	HYPERBOLIC REGIME (Mean)	HYPERBOLIC REGIME (Min)	HYPERBOLIC REGIME (Max)	SIGMOIDAL REGIME (Mean)	SIGMOIDAL REGIME (Min)	SIGMOIDAL REGIME (Max)	HYPERBOLIC REGIME (Mean)	HYPERBOLIC REGIME (Min)	HYPERBOLIC REGIME (Max)	SIGMOIDAL REGIME (Mean)	SIGMOIDAL REGIME (Min)	SIGMOIDAL REGIME (Max)	HYPERBOLIC REGIME (Mean)	HYPERBOLIC REGIME (Min)	HYPERBOLIC REGIME (Max)	SIGMOIDAL REGIME (Mean)	SIGMOIDAL REGIME (Min)	SIGMOIDAL REGIME (Max)
k2/k2r	Inf	Inf	Inf	Inf	Inf	Inf	Inf	Inf	Inf	Inf	Inf	Inf	Inf	Inf	Inf	Inf	Inf	Inf	Inf	Inf	Inf	Inf	Inf	Inf
k3/k3r	3.7178	0.0215307	234.465	0.800898	0.0101122	15.9803	3.56966	0.0054995	172.021	0.985853	0.00592561	34.1238	7.29784	0.0598627	471.703	1.05921	0.00341624	16.5344	5.64627	0.0754669	325.967	1.00101	0.0216519	13.9944
k4/k4r	3.31894	0.00374658	69.8408	0.886063	0.00394539	47.2722	3.40454	0.00316675	192.649	0.884033	0.00173514	53.7975	13.4029	0.0274257	2129.82	1.01444	0.0156642	15.9953	6.3826	0.0310347	720.147	0.994468	0.00806415	10.6734
	Mean Parameter Values for topology 30: Mono-functional HK												Mean Parameter Values for topology 30: Bi-functional HK
	EQUAL PROTEIN LEVEL						UNEQUAL PROTEIN LEVEL						EQUAL PROTEIN LEVEL						UNEQUAL PROTEIN LEVEL
	HYPERBOLIC REGIME (Mean)	HYPERBOLIC REGIME (Min)	HYPERBOLIC REGIME (Max)	SIGMOIDAL REGIME (Mean)	SIGMOIDAL REGIME (Min)	SIGMOIDAL REGIME (Max)	HYPERBOLIC REGIME (Mean)	HYPERBOLIC REGIME (Min)	HYPERBOLIC REGIME (Max)	SIGMOIDAL REGIME (Mean)	SIGMOIDAL REGIME (Min)	SIGMOIDAL REGIME (Max)	HYPERBOLIC REGIME (Mean)	HYPERBOLIC REGIME (Min)	HYPERBOLIC REGIME (Max)	SIGMOIDAL REGIME (Mean)	SIGMOIDAL REGIME (Min)	SIGMOIDAL REGIME (Max)	HYPERBOLIC REGIME (Mean)	HYPERBOLIC REGIME (Min)	HYPERBOLIC REGIME (Max)	SIGMOIDAL REGIME (Mean)	SIGMOIDAL REGIME (Min)	SIGMOIDAL REGIME (Max)
k2/k2r	Inf	Inf	Inf	Inf	Inf	Inf	Inf	Inf	Inf	Inf	Inf	Inf	Inf	Inf	Inf	Inf	Inf	Inf	Inf	Inf	Inf	Inf	Inf	Inf
k3/k3r	5.54574	0.0158393	685.298	0.831194	0.0032927	8.59034	5.56096	0.0200579	656.335	1.06683	0.00655495	90.9356	5.80968	0.0759408	338.377	1.00517	0.0165234	18.187	5.94587	0.0411733	210.069	1.04623	0.0470661	35.9319
k4/k4r	8.64993	0.00555253	2265.23	0.841944	0.0039959	6.75595	5.74371	0.0100859	403.792	0.833463	0.0061506	12.8726	7.49821	0.0588465	684.566	1.10446	0.0329686	16.3025	8.87766	0.0124497	625.23	1.31591	0.0179525	57.5348
	Mean Parameter Values for topology 16: Mono-functional HK												Mean Parameter Values for topology 16: Bi-functional HK
	EQUAL PROTEIN LEVEL						UNEQUAL PROTEIN LEVEL						EQUAL PROTEIN LEVEL						UNEQUAL PROTEIN LEVEL
	HYPERBOLIC REGIME (Mean)	HYPERBOLIC REGIME (Min)	HYPERBOLIC REGIME (Max)	SIGMOIDAL REGIME (Mean)	SIGMOIDAL REGIME (Min)	SIGMOIDAL REGIME (Max)	HYPERBOLIC REGIME (Mean)	HYPERBOLIC REGIME (Min)	HYPERBOLIC REGIME (Max)	SIGMOIDAL REGIME (Mean)	SIGMOIDAL REGIME (Min)	SIGMOIDAL REGIME (Max)	HYPERBOLIC REGIME (Mean)	HYPERBOLIC REGIME (Min)	HYPERBOLIC REGIME (Max)	SIGMOIDAL REGIME (Mean)	SIGMOIDAL REGIME (Min)	SIGMOIDAL REGIME (Max)	HYPERBOLIC REGIME (Mean)	HYPERBOLIC REGIME (Min)	HYPERBOLIC REGIME (Max)	SIGMOIDAL REGIME (Mean)	SIGMOIDAL REGIME (Min)	SIGMOIDAL REGIME (Max)
k2/k2r	2.45308	0.00220711	537.258	11.1473	1.85368	272.975	1.86398	0.00330884	216.315	37.2732	0.019862	632.773	2.55065	0.0131349	72.552	3.19929	0.0702843	156.095	2.50871	0.00333914	115.348	5.97244	0.0690489	590.006
k3/k3r	2.57663	0.00353155	289.845	0.708088	0.0203865	4.63888	2.27806	0.000587274	272.029	2.32269	0.0163779	59.4846	10.1779	0.0295177	1590.3	1.04575	0.00763781	30.3435	5.19565	0.0500447	442.366	0.93949	0.0164842	6.30168
k4/k4r	2.21804	0.00207351	70.245	0.696469	0.0148746	6.17465	2.42521	0.00648975	576.867	1.18221	0.0218554	14.0391	9.25712	0.0480427	1822.34	1.02103	0.0192776	12.7983	9.49231	0.0178763	1919.51	1.00056	0.0185015	21.4317
	Mean Parameter Values for topology 32: Mono-functional HK												Mean Parameter Values for topology 32: Bi-functional HK
	EQUAL PROTEIN LEVEL						UNEQUAL PROTEIN LEVEL						EQUAL PROTEIN LEVEL						UNEQUAL PROTEIN LEVEL
	HYPERBOLIC REGIME (Mean)	HYPERBOLIC REGIME (Min)	HYPERBOLIC REGIME (Max)	SIGMOIDAL REGIME (Mean)	SIGMOIDAL REGIME (Min)	SIGMOIDAL REGIME (Max)	HYPERBOLIC REGIME (Mean)	HYPERBOLIC REGIME (Min)	HYPERBOLIC REGIME (Max)	SIGMOIDAL REGIME (Mean)	SIGMOIDAL REGIME (Min)	SIGMOIDAL REGIME (Max)	HYPERBOLIC REGIME (Mean)	HYPERBOLIC REGIME (Min)	HYPERBOLIC REGIME (Max)	SIGMOIDAL REGIME (Mean)	SIGMOIDAL REGIME (Min)	SIGMOIDAL REGIME (Max)	HYPERBOLIC REGIME (Mean)	HYPERBOLIC REGIME (Min)	HYPERBOLIC REGIME (Max)	SIGMOIDAL REGIME (Mean)	SIGMOIDAL REGIME (Min)	SIGMOIDAL REGIME (Max)
k2/k2r	2.81512	0.00327122	731.784	39.0766	2.74047	3929.89	2.66208	0.0111405	642.202	45.1355	0.73121	584.929	6.21818	0.0234937	2147.7	4.1653	0.1499	246.348	5.00329	0.0134897	1216.45	4.03302	0.144424	126.515
k3/k3r	6.26488	0.00854614	1491.63	0.763233	0.00239135	1.9897	3.42811	0.00288209	525.033	0.806523	0.0605771	6.249	4.136	0.0683381	184.156	1.0071	0.0490069	10.5238	7.24448	0.0207842	797.077	0.897786	0.0163694	8.03512
k4/k4r	6.23056	0.00578615	670.525	0.668797	0.00504376	3.20852	2.72194	0.00835935	331.79	0.693349	0.0255171	2.39096	7.46799	0.115692	697.859	1.07949	0.056381	21.0131	6.06612	0.0978708	229.509	1.26885	0.0634112	33.6881

## Sheet: TableInManuscript
		Parameter Ratio	Topology 14
			Hyperbolic (Mean)	Hyperbolic (Min)	Hyperbolic (Max)	Sigmoidal (Mean)	Sigmoidal (Min)	Sigmoidal (Max)
		k3 / k3r	3.51929	0.0215307	234.465	0.887582	0.0101122	37.0726
		k4 / k4r	3.1833	0.00405302	69.8408	0.926551	0.00374658	47.2722
		Parameter Ratio	Topology 30
			Hyperbolic (Mean)	Hyperbolic (Min)	Hyperbolic (Max)	Sigmoidal (Mean)	Sigmoidal (Min)	Sigmoidal (Max)
		k3 / k3r	5.06705	0.0158393	685.298	0.960147	0.0032927	27.1038
		k4 / k4r	8.00074	0.00555253	2265.23	0.835291	0.0039959	13.1533

## Sheet: classificationII-deriveatzero
The method of classification used to arrive at these values is the sign at zero for the 2nd derivative of the curve i.e. sign of S/S_b
	Mean Parameter Values for topology 14: Mono-functional HK												Mean Parameter Values for topology 14: Bi-functional HK
	EQUAL PROTEIN LEVEL						UNEQUAL PROTEIN LEVEL						EQUAL PROTEIN LEVEL						UNEQUAL PROTEIN LEVEL
	HYPERBOLIC REGIME (Mean)	HYPERBOLIC REGIME (Min)	HYPERBOLIC REGIME (Max)	SIGMOIDAL REGIME (Mean)	SIGMOIDAL REGIME (Min)	SIGMOIDAL REGIME (Max)	HYPERBOLIC REGIME (Mean)	HYPERBOLIC REGIME (Min)	HYPERBOLIC REGIME (Max)	SIGMOIDAL REGIME (Mean)	SIGMOIDAL REGIME (Min)	SIGMOIDAL REGIME (Max)	HYPERBOLIC REGIME (Mean)	HYPERBOLIC REGIME (Min)	HYPERBOLIC REGIME (Max)	SIGMOIDAL REGIME (Mean)	SIGMOIDAL REGIME (Min)	SIGMOIDAL REGIME (Max)	HYPERBOLIC REGIME (Mean)	HYPERBOLIC REGIME (Min)	HYPERBOLIC REGIME (Max)	SIGMOIDAL REGIME (Mean)	SIGMOIDAL REGIME (Min)	SIGMOIDAL REGIME (Max)
k2/k2r	Inf	Inf	Inf	Inf	Inf	Inf	Inf	Inf	Inf	Inf	Inf	Inf	Inf	Inf	Inf	Inf	Inf	Inf	Inf	Inf	Inf	Inf	Inf	Inf
k3/k3r	3.51929	0.0215307	234.465	0.887582	0.0101122	37.0726	3.46788	0.0054995	172.021	1.01168	0.00592561	34.1238	7.42321	0.0598627	471.703	1.06584	0.00341624	16.5344	5.73786	0.0754669	325.967	1.05212	0.0216519	24.3893
k4/k4r	3.1833	0.00405302	69.8408	0.926551	0.00374658	47.2722	3.56713	0.00316675	192.649	0.881096	0.00173514	53.7975	13.6927	0.0274257	2129.82	1.00167	0.0156642	15.9953	6.51604	0.0310347	720.147	1.01162	0.00806415	10.6734
	Mean Parameter Values for topology 30: Mono-functional HK												Mean Parameter Values for topology 30: Bi-functional HK
	EQUAL PROTEIN LEVEL						UNEQUAL PROTEIN LEVEL						EQUAL PROTEIN LEVEL						UNEQUAL PROTEIN LEVEL
	HYPERBOLIC REGIME (Mean)	HYPERBOLIC REGIME (Min)	HYPERBOLIC REGIME (Max)	SIGMOIDAL REGIME (Mean)	SIGMOIDAL REGIME (Min)	SIGMOIDAL REGIME (Max)	HYPERBOLIC REGIME (Mean)	HYPERBOLIC REGIME (Min)	HYPERBOLIC REGIME (Max)	SIGMOIDAL REGIME (Mean)	SIGMOIDAL REGIME (Min)	SIGMOIDAL REGIME (Max)	HYPERBOLIC REGIME (Mean)	HYPERBOLIC REGIME (Min)	HYPERBOLIC REGIME (Max)	SIGMOIDAL REGIME (Mean)	SIGMOIDAL REGIME (Min)	SIGMOIDAL REGIME (Max)	HYPERBOLIC REGIME (Mean)	HYPERBOLIC REGIME (Min)	HYPERBOLIC REGIME (Max)	SIGMOIDAL REGIME (Mean)	SIGMOIDAL REGIME (Min)	SIGMOIDAL REGIME (Max)
k2/k2r	Inf	Inf	Inf	Inf	Inf	Inf	Inf	Inf	Inf	Inf	Inf	Inf	Inf	Inf	Inf	Inf	Inf	Inf	Inf	Inf	Inf	Inf	Inf	Inf
k3/k3r	5.06705	0.0158393	685.298	0.960147	0.0032927	27.1038	5.54302	0.0200579	656.335	1.14424	0.00655495	90.9356	5.89954	0.0759408	338.377	1.00853	0.0165234	18.187	6.04802	0.0411733	210.069	1.03992	0.0470661	35.9319
k4/k4r	8.00074	0.00555253	2265.23	0.835291	0.0039959	13.1533	5.6941	0.0100859	403.792	0.844871	0.0061506	12.8726	7.61515	0.0588465	684.566	1.12881	0.0329686	16.3025	9.03944	0.096285	625.23	1.30622	0.0124497	57.5348
	Mean Parameter Values for topology 16: Mono-functional HK												Mean Parameter Values for topology 16: Bi-functional HK
	EQUAL PROTEIN LEVEL						UNEQUAL PROTEIN LEVEL						EQUAL PROTEIN LEVEL						UNEQUAL PROTEIN LEVEL
	HYPERBOLIC REGIME (Mean)	HYPERBOLIC REGIME (Min)	HYPERBOLIC REGIME (Max)	SIGMOIDAL REGIME (Mean)	SIGMOIDAL REGIME (Min)	SIGMOIDAL REGIME (Max)	HYPERBOLIC REGIME (Mean)	HYPERBOLIC REGIME (Min)	HYPERBOLIC REGIME (Max)	SIGMOIDAL REGIME (Mean)	SIGMOIDAL REGIME (Min)	SIGMOIDAL REGIME (Max)	HYPERBOLIC REGIME (Mean)	HYPERBOLIC REGIME (Min)	HYPERBOLIC REGIME (Max)	SIGMOIDAL REGIME (Mean)	SIGMOIDAL REGIME (Min)	SIGMOIDAL REGIME (Max)	HYPERBOLIC REGIME (Mean)	HYPERBOLIC REGIME (Min)	HYPERBOLIC REGIME (Max)	SIGMOIDAL REGIME (Mean)	SIGMOIDAL REGIME (Min)	SIGMOIDAL REGIME (Max)
k2/k2r	2.68256	0.00220711	537.258	17.3565	0.116466	272.975	1.76679	0.00330884	216.315	26.3312	0.019862	632.773	2.61402	0.0131349	72.552	3.10025	0.0451974	156.095	2.54562	0.00333914	115.348	5.70455	0.0690489	590.006
k3/k3r	2.2969	0.00353155	289.845	2.17489	0.0203865	44.565	2.70212	0.000587274	272.029	2.2576	0.0163779	59.4846	10.523	0.0295177	1590.3	1.06576	0.00763781	30.3435	5.30685	0.0500447	442.366	0.981138	0.0164842	8.57562
k4/k4r	2.05433	0.00207351	70.245	1.11193	0.0148746	7.61456	2.89897	0.00648975	576.867	1.31185	0.0218554	14.0391	9.56951	0.0480427	1822.34	1.01466	0.0192776	12.7983	9.76965	0.0178763	1919.51	0.984815	0.0185015	21.4317
	Mean Parameter Values for topology 32: Mono-functional HK												Mean Parameter Values for topology 32: Bi-functional HK
	EQUAL PROTEIN LEVEL						UNEQUAL PROTEIN LEVEL						EQUAL PROTEIN LEVEL						UNEQUAL PROTEIN LEVEL
	HYPERBOLIC REGIME (Mean)	HYPERBOLIC REGIME (Min)	HYPERBOLIC REGIME (Max)	SIGMOIDAL REGIME (Mean)	SIGMOIDAL REGIME (Min)	SIGMOIDAL REGIME (Max)	HYPERBOLIC REGIME (Mean)	HYPERBOLIC REGIME (Min)	HYPERBOLIC REGIME (Max)	SIGMOIDAL REGIME (Mean)	SIGMOIDAL REGIME (Min)	SIGMOIDAL REGIME (Max)	HYPERBOLIC REGIME (Mean)	HYPERBOLIC REGIME (Min)	HYPERBOLIC REGIME (Max)	SIGMOIDAL REGIME (Mean)	SIGMOIDAL REGIME (Min)	SIGMOIDAL REGIME (Max)	HYPERBOLIC REGIME (Mean)	HYPERBOLIC REGIME (Min)	HYPERBOLIC REGIME (Max)	SIGMOIDAL REGIME (Mean)	SIGMOIDAL REGIME (Min)	SIGMOIDAL REGIME (Max)
k2/k2r	2.99801	0.00491438	731.784	111.372	0.00327122	3929.89	3.16077	0.0111405	642.202	35.297	0.0702498	584.929	6.22139	0.0234937	2147.7	4.65321	0.1499	246.348	5.04488	0.0134897	1216.45	3.98022	0.144424	126.515
k3/k3r	5.84355	0.00854614	1491.63	1.20816	0.00239135	22.5652	3.48285	0.00288209	525.033	0.791215	0.0111092	6.249	4.19751	0.0683381	184.156	1.01519	0.0490069	10.5238	7.3698	0.0207842	797.077	0.920811	0.0163694	8.03512
k4/k4r	5.8151	0.00578615	670.525	0.814943	0.00504376	4.99864	2.73109	0.00835935	331.79	1.08404	0.0255171	22.576	7.60343	0.115692	697.859	1.07912	0.056381	21.0131	6.16115	0.0978708	229.509	1.29136	0.0634112	33.6881
