# Supplementary material for: Phosphorelays Provide Tunable Signal Processing Capabilities for the Cell
Source: PLoS Comput Biol. 2013 Nov 7;9(11):e1003322. doi: 10.1371/journal.pcbi.1003322 (PMC3820541; doi:10.1371/journal.pcbi.1003322)
Supplement: Text S5 — Mean values of the parameters resulting in hyperbolic and sigmoidal signal-response curves in topologies 14, 16, 30 and 32. The results are based on different classification and sampling schemes (equal or different total protein concentrations at different layers), and assuming mono- or bi-functional HK. (XLSX) [file pcbi.1003322.s009.xlsx]

## Sheet: Classification-I
The method of classification used to arrive at these parameters is the sign change that differentiates sigmoidal vs hyperbolic response curves. In sigmoidal curves, the second derivative shows a positive to negative transition, whereas in a hyperbolic curve, the second derivative is constantly negative
	Mean Parameter Values for topology 14: Mono functional HK
	EQUAL PROTEIN LEVEL		UNEQUAL PROTEIN LEVEL
Parameters	HYPERBOLIC REGIME	SIGMOIDAL REGIME	HYPERBOLIC REGIME	SIGMOIDAL REGIME
k2 (Ms)-1	48727.2	51495.4	48535	52066.5
k3 (Ms)-1	60018.3	38352.1	59765	40124.9
k4 (Ms)-1	59778.8	38802.1	59269.1	39034
k2r (Ms)-1	0	0	0	0
k3r (Ms)-1	40392.7	60529.3	40574.1	60640.5
k4r (Ms)-1	41357.4	61006.2	41731.5	61314.3
kh1 (s-1 )	0.0566199	0.0523162	0.0591527	0.0541272
kh2 (s-1 )	0	0	0	0
Hktot (M)	0.000102958	0.000104496	9.49324e-05	0.000102325
Rectot (M)	0.000102958	0.000104496	0.000111474	0.000108614
Hpttot (M)	0.000102958	0.000104496	9.74704e-05	9.76725e-05
Rrtot (M)	0.000102958	0.000104496	9.78965e-05	9.70887e-05
mean (k2/k2r)	Inf	Inf	Inf	Inf
mean (k3/k3r)	3.7178	0.800898	3.91375	0.826744
mean (k4/k4r)	3.31894	0.886063	3.96012	0.767113
	Mean Parameter Values for topology 14: Bi-functional HK
	EQUAL PROTEIN LEVEL		UNEQUAL PROTEIN LEVEL
Parameters	HYPERBOLIC REGIME	SIGMOIDAL REGIME	HYPERBOLIC REGIME	SIGMOIDAL REGIME
k2 (Ms)-1	48933.7	55747.8	48878.9	55799.1
k3 (Ms)-1	61127.4	46070.1	61358.7	45979.9
k4 (Ms)-1	58666.6	43635.2	59283.1	43275.1
k5 (Ms)-1	44335.4	54029.5	44501.5	54036.5
k6 (Ms)-1	5.70912	5.2647	5.73176	5.29615
k2r (Ms)-1	0	0	0	0
k3r (Ms)-1	35258.6	56752.4	35107.2	56481.9
k4r (Ms)-1	39012.3	57813.5	38605.3	58012.8
k5r (Ms)-1	0.0502107	0.050358	0.0498755	0.0503337
kh1 (s-1 )	0.0506396	0.0474195	0.0507046	0.0468752
kh2 (s-1 )	0	0	0	0
Hktot (M)	9.69954e-05	0.000116314	9.6903e-05	0.000116342
Rectot (M)	9.69954e-05	0.000116314	9.6903e-05	0.000116342
Hpttot (M)	9.69954e-05	0.000116314	9.6903e-05	0.000116342
Rrtot (M)	9.69954e-05	0.000116314	9.6903e-05	0.000116342
mean (k2/k2r)	Inf	Inf	Inf	Inf
mean (k3/k3r)	7.29784	1.05921	7.42321	1.06584
mean (k4/k4r)	13.4029	1.01444	13.6927	1.00167
	Mean Parameter Values for topology 16: Mono functional HK
	EQUAL PROTEIN LEVEL		UNEQUAL PROTEIN LEVEL
Parameters	HYPERBOLIC REGIME	SIGMOIDAL REGIME	HYPERBOLIC REGIME	SIGMOIDAL REGIME
k2 (Ms)-1	47787.5	68329.3	46403.7	67560.1
k3 (Ms)-1	52655.1	36679.2	52283	34749.9
k4 (Ms)-1	51234.5	35202.7	51115.3	35095
k2r (Ms)-1	54686.9	21275.6	56872	21779.9
k3r (Ms)-1	50237.3	61857.7	50644.6	63945.8
k4r (Ms)-1	49554.7	64421.4	50487.5	62099.8
kh1 (s-1 )	0.054676	0.0507918	0.0537135	0.0538796
kh2 (s-1 )	0	0	0	0
Hktot (M)	0.00010074	0.000104689	9.97143e-05	0.000105601
Rectot (M)	0.00010074	0.000104689	0.000107396	0.00010432
Hpttot (M)	0.00010074	0.000104689	0.000101787	9.83924e-05
Rrtot (M)	0.00010074	0.000104689	9.97731e-05	9.91775e-05
mean (k2/k2r)	2.45308	11.1473	1.75664	15.092
mean (k3/k3r)	2.57663	0.708088	2.65029	0.625544
mean (k4/k4r)	2.21804	0.696469	2.84204	0.778215
	Mean Parameter Values for topology 16: Bi-functional HK
	EQUAL PROTEIN LEVEL		UNEQUAL PROTEIN LEVEL
Parameters	HYPERBOLIC REGIME	SIGMOIDAL REGIME	HYPERBOLIC REGIME	SIGMOIDAL REGIME
k2 (Ms)-1	50532.3	58931.8	50840.7	58210.3
k3 (Ms)-1	60226.1	43448.1	60334.3	44156.1
k4 (Ms)-1	58087.5	44772.6	58519.5	44244
k5 (Ms)-1	44659.8	53783	44289.3	54110.9
k6 (Ms)-1	5.6386	5.28718	5.70474	5.28454
k2r (Ms)-1	51846.7	50342.5	51816.5	50142.5
k3r (Ms)-1	38948.1	58199.1	38280.3	57947.8
k4r (Ms)-1	40650.9	59112.7	40323.7	58644.7
k5r (Ms)-1	0.0495386	0.0514273	0.0491627	0.0518711
kh1 (s-1 )	0.0512816	0.0491908	0.0512877	0.0483024
kh2 (s-1 )	0	0	0	0
Hktot (M)	9.39471e-05	0.000121384	9.39892e-05	0.000121221
Rectot (M)	9.39471e-05	0.000121384	9.39892e-05	0.000121221
Hpttot (M)	9.39471e-05	0.000121384	9.39892e-05	0.000121221
Rrtot (M)	9.39471e-05	0.000121384	9.39892e-05	0.000121221
mean (k2/k2r)	2.55065	3.19929	2.61402	3.10025
mean (k3/k3r)	10.1779	1.04575	10.523	1.06576
mean (k4/k4r)	9.25712	1.02103	9.56951	1.01466
	Mean Parameter Values for topology 30: Mono functional HK
	EQUAL PROTEIN LEVEL		UNEQUAL PROTEIN LEVEL
Parameters	HYPERBOLIC REGIME	SIGMOIDAL REGIME	HYPERBOLIC REGIME	SIGMOIDAL REGIME
k2 (Ms)-1	48534	53790.7	49693	53668.6
k3 (Ms)-1	60328.9	39109.1	61284.5	37688.4
k4 (Ms)-1	59844.8	39387.3	58531.6	37890.1
k2r (Ms)-1	0	0	0	0
k3r (Ms)-1	41265.8	60828.5	39927.2	60612.2
k4r (Ms)-1	39187.6	60696.6	40811.3	61876
kh1 (s-1 )	0.0494663	0.0517312	0.0501329	0.0514225
kh2 (s-1 )	0.0509976	0.0492829	0.052098	0.0499144
Hktot (M)	0.000101515	0.000109026	9.87104e-05	0.000110677
Rectot (M)	0.000101515	0.000109026	9.83825e-05	0.000107892
Hpttot (M)	0.000101515	0.000109026	0.000101975	0.000101977
Rrtot (M)	0.000101515	0.000109026	0.000107705	9.39118e-05
mean (k2/k2r)	Inf	Inf	Inf	Inf
mean (k3/k3r)	5.54574	0.831194	6.29365	0.793676
mean (k4/k4r)	8.64993	0.841944	6.25026	0.824004
	Mean Parameter Values for topology 30: Bi-functional HK
	EQUAL PROTEIN LEVEL		UNEQUAL PROTEIN LEVEL
Parameters	HYPERBOLIC REGIME	SIGMOIDAL REGIME	HYPERBOLIC REGIME	SIGMOIDAL REGIME
k2 (Ms)-1	48802.8	59836.3	49053.2	59551.5
k3 (Ms)-1	63319.9	46137.4	63384	46212.6
k4 (Ms)-1	62915.4	48425.2	63302	48174.7
k5 (Ms)-1	46986.7	54499	46356.7	54812.4
k6 (Ms)-1	5.74169	5.34825	5.76799	5.34867
k2r (Ms)-1	0	0	0	0
k3r (Ms)-1	40182.5	59127	40014.3	58972.1
k4r (Ms)-1	38634.7	59402.5	38504.1	58914.7
k5r (Ms)-1	0.050337	0.0509748	0.0506448	0.050723
kh1 (s-1 )	0.0510419	0.0505194	0.0509167	0.0500598
kh2 (s-1 )	0.049732	0.0468267	0.0495292	0.0467546
Hktot (M)	9.95975e-05	0.0001264	9.9255e-05	0.000126217
Rectot (M)	9.95975e-05	0.0001264	9.9255e-05	0.000126217
Hpttot (M)	9.95975e-05	0.0001264	9.9255e-05	0.000126217
Rrtot (M)	9.95975e-05	0.0001264	9.9255e-05	0.000126217
mean (k2/k2r)	Inf	Inf	Inf	Inf
mean (k3/k3r)	5.80968	1.00517	5.89954	1.00853
mean (k4/k4r)	7.49821	1.10446	7.61515	1.12881
	Mean Parameter Values for topology 32: Monofunctional HK
	EQUAL PROTEIN LEVEL		UNEQUAL PROTEIN LEVEL
Parameters	HYPERBOLIC REGIME	SIGMOIDAL REGIME	HYPERBOLIC REGIME	SIGMOIDAL REGIME
k2 (Ms)-1	49489.5	66812	50753.8	70418.5
k3 (Ms)-1	52528.8	35599.6	52909.2	31418.8
k4 (Ms)-1	53372.2	30633.4	51877.2	30548.5
k2r (Ms)-1	53477.7	18492.2	53826.2	20676.1
k3r (Ms)-1	48121.4	63960.4	48684.5	63392.5
k4r (Ms)-1	46970.4	60312.9	48910.7	58747.4
kh1 (s-1 )	0.0491515	0.0538224	0.0506924	0.0562154
kh2 (s-1 )	0.0506404	0.0430036	0.0494809	0.044536
Hktot (M)	0.000100968	0.000103014	9.98795e-05	0.000107483
Rectot (M)	0.000100968	0.000103014	0.000100591	0.000107088
Hpttot (M)	0.000100968	0.000103014	9.98102e-05	9.8633e-05
Rrtot (M)	0.000100968	0.000103014	9.85017e-05	9.99415e-05
mean (k2/k2r)	2.81512	39.0766	2.93054	18.4047
mean (k3/k3r)	6.26488	0.763233	3.68277	0.568266
mean (k4/k4r)	6.23056	0.668797	2.88633	0.649211
	Mean Parameter Values for topology 32: Bi-functional HK
	EQUAL PROTEIN LEVEL		UNEQUAL PROTEIN LEVEL
Parameters	HYPERBOLIC REGIME	SIGMOIDAL REGIME	HYPERBOLIC REGIME	SIGMOIDAL REGIME
k2 (Ms)-1	51481	60581.2	51562.9	60197.1
k3 (Ms)-1	61760.7	47954.4	61875.1	48239.3
k4 (Ms)-1	60265.2	46582.5	60375.7	46795.8
k5 (Ms)-1	47650.9	56036.7	47535.6	55870.7
k6 (Ms)-1	5.36702	5.44226	5.36556	5.43832
k2r (Ms)-1	51155.2	48325.7	51294.5	48081.3
k3r (Ms)-1	40843.4	60451.4	40550	60243.5
k4r (Ms)-1	38931.6	58014.4	38602.2	57957.6
k5r (Ms)-1	0.0518209	0.0526483	0.052019	0.0523898
kh1 (s-1 )	0.050453	0.0464734	0.0502921	0.0467479
kh2 (s-1 )	0.0475592	0.0453632	0.047811	0.0450581
Hktot (M)	0.000103747	0.000129819	0.000102921	0.000130154
Rectot (M)	0.000103747	0.000129819	0.000102921	0.000130154
Hpttot (M)	0.000103747	0.000129819	0.000102921	0.000130154
Rrtot (M)	0.000103747	0.000129819	0.000102921	0.000130154
mean (k2/k2r)	6.21818	4.1653	6.22139	4.65321
mean (k3/k3r)	4.136	1.0071	4.19751	1.01519
mean (k4/k4r)	7.46799	1.07949	7.60343	1.07912

## Sheet: ParametersforFigure1
These are the parameters used for plotting curves in Figure 1
Parameters	HYPERBOLIC CURVE	SIGMOIDAL CURVE
k2 (Ms)-1	9956.62	27272.3
k3 (Ms)-1	85639.2	16576.1
k4 (Ms)-1	87752.3	56824.3
k2r (Ms)-1	0	0
k3r (Ms)-1	16772.6	64162.7
k4r (Ms)-1	18506.4	97082.9
kh1 (s-1 )	0.0609309	0.0861899
kh2 (s-1 )	0.0927959	0.014765
Hktot (M)	0.000104463	0.000177263
Rectot (M)	0.000104463	0.000177263
Hpttot (M)	0.000104463	0.000177263
Rrtot (M)	0.000104463	0.000177263

## Sheet: Classification-II
The method of classification used to arrive at these values is the sign at zero for the 2nd derivative of the curve (sign of S/S_b)
	Mean Parameter Values for topology 14: Monofunctional HK
	EQUAL PROTEIN LEVEL		UNEQUAL PROTEIN LEVEL
Parameters	HYPERBOLIC REGIME	SIGMOIDAL REGIME	HYPERBOLIC REGIME	SIGMOIDAL REGIME
k2 (Ms)-1	47487.6	52931.5	46910.7	54274.7
k3 (Ms)-1	59122.5	38380.8	56722.6	41534.7
k4 (Ms)-1	58572.2	39190.7	56572.5	39989.9
k2r (Ms)-1	0	0	0	0
k3r (Ms)-1	41812.7	59878.1	43919.3	58931.8
k4r (Ms)-1	42815.8	60293.3	44061.7	60706.1
kh1 (s-1 )	0.0562164	0.0525617	0.0583907	0.0544693
kh2 (s-1 )	0	0	0	0
Hktot (M)	0.000101413	0.000106205	9.69176e-05	0.000100842
Rectot (M)	0.000101413	0.000106205	0.00010631	0.000114171
Hpttot (M)	0.000101413	0.000106205	9.65238e-05	9.87667e-05
Rrtot (M)	0.000101413	0.000106205	9.68795e-05	9.81579e-05
mean (k2/k2r)	Inf	Inf	Inf	Inf
mean (k3/k3r)	3.51929	0.887582	3.46788	1.01168
mean (k4/k4r)	3.1833	0.926551	3.56713	0.881096
	Mean Parameter Values for topology 14: Bi-functional HK
	EQUAL PROTEIN LEVEL		UNEQUAL PROTEIN LEVEL
Parameters	HYPERBOLIC REGIME	SIGMOIDAL REGIME	HYPERBOLIC REGIME	SIGMOIDAL REGIME
k2 (Ms)-1	48878.9	55799.1	47874.4	56617.1
k3 (Ms)-1	61358.7	45979.9	59306.3	45170.7
k4 (Ms)-1	59283.1	43275.1	61615.2	43761.7
k5 (Ms)-1	44501.5	54036.5	46492.2	55228.5
k6 (Ms)-1	5.73176	5.29615	5.77471	5.36792
k2r (Ms)-1	0	0	0	0
k3r (Ms)-1	35107.2	56481.9	36989	60308.3
k4r (Ms)-1	38605.3	58012.8	38596.1	58764.5
k5r (Ms)-1	0.0498755	0.0503337	0.0516351	0.051025
kh1 (s-1 )	0.0507046	0.0468752	0.0491285	0.0480738
kh2 (s-1 )	0	0	0	0
Hktot (M)	9.6903e-05	0.000116342	9.44815e-05	0.000118766
Rectot (M)	9.6903e-05	0.000116342	9.76103e-05	0.000108226
Hpttot (M)	9.6903e-05	0.000116342	9.97882e-05	0.000100435
Rrtot (M)	9.6903e-05	0.000116342	0.000102754	9.53884e-05
mean (k2/k2r)	Inf	Inf	Inf	Inf
mean (k3/k3r)	7.42321	1.06584	5.73786	1.05212
mean (k4/k4r)	13.6927	1.00167	6.51604	1.01162
	Mean Parameter Values for topology 16: Mono functional HK
	EQUAL PROTEIN LEVEL		UNEQUAL PROTEIN LEVEL
Parameters	HYPERBOLIC REGIME	SIGMOIDAL REGIME	HYPERBOLIC REGIME	SIGMOIDAL REGIME
k2 (Ms)-1	47523.3	68007.2	45879.1	67641.6
k3 (Ms)-1	53004.4	36217.3	52958.7	33482.7
k4 (Ms)-1	51598.2	34673.7	51762.4	33789.5
k2r (Ms)-1	54895.6	22893.9	56931.4	25678.1
k3r (Ms)-1	50040.2	61911.8	50392.1	63612.8
k4r (Ms)-1	49339.4	64307.6	50259.1	61848.5
kh1 (s-1 )	0.0545757	0.0515965	0.0537143	0.0538558
kh2 (s-1 )	0	0	0	0
Hktot (M)	0.000101222	0.000101992	0.000100152	0.000102721
Rectot (M)	0.000101222	0.000101992	0.000107424	0.000104548
Hpttot (M)	0.000101222	0.000101992	0.00010141	0.000100674
Rrtot (M)	0.000101222	0.000101992	9.9887e-05	9.86818e-05
mean (k2/k2r)	2.46476	10.3994	1.76679	13.4477
mean (k3/k3r)	2.60984	0.691933	2.70212	0.609614
mean (k4/k4r)	2.24405	0.688426	2.89897	0.741597
	Mean Parameter Values for topology 16: Bi-functional HK
	EQUAL PROTEIN LEVEL		UNEQUAL PROTEIN LEVEL
Parameters	HYPERBOLIC REGIME	SIGMOIDAL REGIME	HYPERBOLIC REGIME	SIGMOIDAL REGIME
k2 (Ms)-1	50840.7	58210.3	46409.3	58505.4
k3 (Ms)-1	60334.3	44156.1	60858	45031.5
k4 (Ms)-1	58519.5	44244	60052.4	44755.7
k5 (Ms)-1	44289.3	54110.9	46516.6	55257.9
k6 (Ms)-1	5.70474	5.28454	5.61467	5.30747
k2r (Ms)-1	51816.5	50142.5	51075.5	49467
k3r (Ms)-1	38280.3	57947.8	39862.3	58819.9
k4r (Ms)-1	40323.7	58644.7	39172.4	59659.2
k5r (Ms)-1	0.0491627	0.0518711	0.049741	0.0492422
kh1 (s-1 )	0.0512877	0.0483024	0.0532419	0.048267
kh2 (s-1 )	0	0	0	0
Hktot (M)	9.39892e-05	0.000121221	9.13787e-05	0.000116632
Rectot (M)	9.39892e-05	0.000121221	9.72258e-05	0.000102935
Hpttot (M)	9.39892e-05	0.000121221	0.000101144	9.82893e-05
Rrtot (M)	9.39892e-05	0.000121221	9.35874e-05	0.000103558
mean (k2/k2r)	2.61402	3.10025	2.54562	5.70455
mean (k3/k3r)	10.523	1.06576	5.30685	0.981138
mean (k4/k4r)	9.56951	1.01466	9.76965	0.984815
	Mean Parameter Values for topology 30: Mono functional HK
	EQUAL PROTEIN LEVEL		UNEQUAL PROTEIN LEVEL
Parameters	HYPERBOLIC REGIME	SIGMOIDAL REGIME	HYPERBOLIC REGIME	SIGMOIDAL REGIME
k2 (Ms)-1	48589.3	53714.2	49693.7	53643
k3 (Ms)-1	60351.2	39113.1	61372.5	37717.9
k4 (Ms)-1	59885.8	39367	58580	37954
k2r (Ms)-1	0	0	0	0
k3r (Ms)-1	41203.2	60877	39833.4	60608.6
k4r (Ms)-1	39181.9	60671.5	40760.2	61813.1
kh1 (s-1 )	0.0494391	0.0517615	0.0501849	0.0513452
kh2 (s-1 )	0.0510127	0.0492667	0.0520561	0.0499839
Hktot (M)	0.000101578	0.000108937	9.90137e-05	0.000110198
Rectot (M)	0.000101578	0.000108937	9.8513e-05	0.000107659
Hpttot (M)	0.000101578	0.000108937	0.00010203	0.000101904
Rrtot (M)	0.000101578	0.000108937	0.000107638	9.4087e-05
mean (k2/k2r)	Inf	Inf	Inf	Inf
mean (k3/k3r)	5.55187	0.830621	6.31922	0.793809
mean (k4/k4r)	8.65963	0.841565	6.27572	0.823823
	Mean Parameter Values for topology 30: Bi-functional HK
	EQUAL PROTEIN LEVEL		UNEQUAL PROTEIN LEVEL
Parameters	HYPERBOLIC REGIME	SIGMOIDAL REGIME	HYPERBOLIC REGIME	SIGMOIDAL REGIME
k2 (Ms)-1	49053.2	59551.5	51684.7	58247.6
k3 (Ms)-1	63384	46212.6	60609.8	46603.6
k4 (Ms)-1	63302	48174.7	62139.4	49190.8
k5 (Ms)-1	46356.7	54812.4	46727.2	52738.1
k6 (Ms)-1	5.76799	5.34867	5.61517	5.28193
k2r (Ms)-1	0	0	0	0
k3r (Ms)-1	40014.3	58972.1	40525.3	58950.8
k4r (Ms)-1	38504.1	58914.7	39325.1	57278.3
k5r (Ms)-1	0.0506448	0.050723	0.0504773	0.0487757
kh1 (s-1 )	0.0509167	0.0500598	0.0504318	0.0475926
kh2 (s-1 )	0.0495292	0.0467546	0.048936	0.0442433
Hktot (M)	9.9255e-05	0.000126217	9.53351e-05	0.000120662
Rectot (M)	9.9255e-05	0.000126217	0.000103872	0.000114845
Hpttot (M)	9.9255e-05	0.000126217	0.000106868	0.000107979
Rrtot (M)	9.9255e-05	0.000126217	9.53163e-05	8.72307e-05
mean (k2/k2r)	Inf	Inf	Inf	Inf
mean (k3/k3r)	5.89954	1.00853	6.04802	1.03992
mean (k4/k4r)	7.61515	1.12881	9.03944	1.30622
	Mean Parameter Values for topology 32: Mono functional HK
	EQUAL PROTEIN LEVEL		UNEQUAL PROTEIN LEVEL
Parameters	HYPERBOLIC REGIME	SIGMOIDAL REGIME	HYPERBOLIC REGIME	SIGMOIDAL REGIME
k2 (Ms)-1	49151.5	66783.1	50438.3	70695.7
k3 (Ms)-1	52901.8	35320.3	53246.2	31177.8
k4 (Ms)-1	53833.3	30545.6	52101.2	31185.1
k2r (Ms)-1	53703.3	21839	53962.1	23347.2
k3r (Ms)-1	47852.8	63642.7	48617.1	62263.9
k4r (Ms)-1	46497.2	61822.5	48733.4	59040.1
kh1 (s-1 )	0.0490656	0.053777	0.0508521	0.0543253
kh2 (s-1 )	0.0504537	0.0454321	0.0494596	0.0452637
Hktot (M)	0.000100848	0.000103592	9.98184e-05	0.000107108
Rectot (M)	0.000100848	0.000103592	0.000100438	0.00010757
Hpttot (M)	0.000100848	0.000103592	9.97806e-05	9.90007e-05
Rrtot (M)	0.000100848	0.000103592	9.85051e-05	9.97516e-05
mean (k2/ k2r)	2.8293	33.8226	2.94249	16.5599
mean (k3/k3r)	6.37637	0.742488	3.72641	0.574509
mean (k4/k4r)	6.34463	0.638054	2.91742	0.655662
	Mean Parameter Values for topology 32: Bi-functional HK
	EQUAL PROTEIN LEVEL		UNEQUAL PROTEIN LEVEL
Parameters	HYPERBOLIC REGIME	SIGMOIDAL REGIME	HYPERBOLIC REGIME	SIGMOIDAL REGIME
k2 (Ms)-1	51562.9	60197.1	48990.6	61214.6
k3 (Ms)-1	61875.1	48239.3	62898.9	46517.3
k4 (Ms)-1	60375.7	46795.8	59946.1	48741.6
k5 (Ms)-1	47535.6	55870.7	45850.4	54219.4
k6 (Ms)-1	5.36556	5.43832	5.56219	5.24273
k2r (Ms)-1	51294.5	48081.3	52927.3	50387.7
k3r (Ms)-1	40550	60243.5	39152.8	62856.7
k4r (Ms)-1	38602.2	57957.6	39860.5	57852
k5r (Ms)-1	0.052019	0.0523898	0.0512759	0.0507856
kh1 (s-1 )	0.0502921	0.0467479	0.0504692	0.0467543
kh2 (s-1 )	0.047811	0.0450581	0.0479861	0.0464426
Hktot (M)	0.000102921	0.000130154	9.78571e-05	0.00011864
Rectot (M)	0.000102921	0.000130154	0.000105321	0.00011354
Hpttot (M)	0.000102921	0.000130154	0.000102456	0.000109858
Rrtot (M)	0.000102921	0.000130154	9.3779e-05	8.9199e-05
mean (k2/ k2r)	6.22139	4.65321	5.04488	3.98022
mean (k3/k3r)	4.19751	1.01519	7.3698	0.920811
mean (k4/k4r)	7.60343	1.07912	6.16115	1.29136
